# Supplementary material for: A Novel Autosomal Recessive Variant of the NRL Gene Causing Enhanced S-Cone Syndrome: A Morpho-Functional Analysis of Two Unrelated Pediatric Patients
Source: Diagnostics (Basel). 2022 Sep 9;12(9):2183. doi: 10.3390/diagnostics12092183 (PMC9497687; doi:10.3390/diagnostics12092183)
Supplement: Supplementary file 1 [file diagnostics-12-02183-s001.zip]

Archive with 1 entries (1 files):
- diagnostics-1912469-supplementary.pdf
